# Supplementary material for: Investigating the efficacy of skin swabbing as a minimally invasive method of genetic sampling from Indian amphibians
Source: Biol Methods Protoc. 2026 Jul 11;11(1):bpag040. doi: 10.1093/biomethods/bpag040 (PMC13415466; doi:10.1093/biomethods/bpag040)
Supplement: bpag040_Supplementary_Data [file bpag040_supplementary_data.xlsx]

## Sheet: Sheet1
Family	Species	Species ID	Latitude (N)	Longitude (E)	Altitude (masl)	Location	State	DNA Concentration (ng/µl)	DNA purity ratio(A260/280)	DNA purity ratio(A260/230)	DNA extraction type	Sample storage type	DNA amplification in gel	16S Sequencing success (clean, readable chromatogram)	SVL(mm)	Adult/Subadult
Bufonidae	Duttaphrynus melanostictus	DU1	13.1264	77.5921	905	MAHE Bengaluru campus	Karanataka	12.11	1.34	0.55	Kit	Dry	Unsuccessful	NA	38.33	Adult
Bufonidae	Duttaphrynus parietalis	DU2	12.5063	75.6734	994	Kalur	Karnataka	13.27	1.71	0.4	Kit	Dry	Successful	Successful	60.1	Adult
Bufonidae	Duttaphrynus parietalis	DU3	12.5063	75.6734	994	Kalur	Karnataka	29.48	1.57	0.62	Kit	Dry	Successful	Successful	62.09	Adult
Bufonidae	Duttaphrynus parietalis	DU4	12.5063	75.6734	994	Kalur	Karnataka	96.2	1.61	0.94	Salt	Dry	Successful	Successful	72.1	Adult
Bufonidae	Duttaphrynus parietalis	DU5	12.5063	75.6734	994	Kalur	Karnataka	70.85	1.33	0.54	Salt	Dry	Unsuccessful	NA	62.4	Adult
Bufonidae	Duttaphrynus parietalis	DU6	12.5063	75.6734	994	Kalur	Karnataka	4.21	1.66	0.25	Kit	Wet	Successful	Successful	60.1	Adult
Bufonidae	Duttaphrynus parietalis	DU7	12.5063	75.6734	994	Kalur	Karnataka	6.25	1.51	0.43	Kit	Wet	Successful	Successful	62.09	Adult
Bufonidae	Duttaphrynus parietalis	DU8	12.5063	75.6734	994	Kalur	Karnataka	12.65	1.64	0.48	Kit	Wet	Successful	Unsuccessful	72.1	Adult
Bufonidae	Duttaphrynus parietalis	DU9	12.5063	75.6734	994	Kalur	Karnataka	13.36	1.43	0.48	Kit	Wet	Successful	Successful	62.4	Adult
Bufonidae	Duttaphrynus parietalis	DU10	12.5063	75.6734	994	Kalur	Karnataka	11.74	1.5	0.23	Kit	Wet	Successful	Successful	74.6	Adult
Dicroglossidae	Euphlyctis cyanophlyctis	EU1	13.225	75.1381	304	Mannapapumane	Karnataka	24.93	1.43	0.74	Salt	Dry	Successful	Successful	34.6	Adult
Dicroglossidae	Euphlyctis cyanophlyctis	EU2	13.225	75.1381	304	Mannapapumane	Karnataka	4.63	1.64	0.41	Salt	Wet	Successful	Successful	34.6	Adult
Ranixalidae	Indirana salelkari	IN1	14.5319	74.5127	89	Bellangi	Karnataka	8.67	2.19	0.26	Kit	Dry	Successful	Successful	26.9	Adult
Ranixalidae	Indirana salelkari	IN2	14.5319	74.5127	89	Bellangi	Karnataka	13.57	1.33	0.21	Salt	Wet	Successful	Successful	25.7	Adult
Ranixalidae	Indirana salelkari	IN3	14.5319	74.5127	89	Bellangi	Karnataka	14.07	1.32	0.21	Salt	Wet	Successful	Successful	23.6	Sub-adult
Ranixalidae	Indirana chiravasi	IN4	15.4284	74.2829	634	Castlerock	Karnataka	8.3	1.56	0.11	Salt	Wet	Successful	Successful	19.2	Sub-adult
Ranixalidae	Indirana chiravasi	IN5	15.4284	74.2829	634	Castlerock	Karnataka	16.93	1.37	0.23	Salt	Wet	Successful	Successful	21.1	Adult
Ranixalidae	Indirana cf duboisi	IN6	13.2271	75.1394	314	Mannapapumane	Karnataka	22.4	1.39	0.27	Salt	Wet	Successful	Unsuccessful	30.7	Adult
Ranixalidae	Indirana cf duboisi	IN7	13.2271	75.1394	314	Mannapapumane	Karnataka	5.04	2.028	0.129	Kit	Wet	Successful	Successful	47.8	Adult
Ranixalidae	Indirana duboisi	IN8	13.2249	75.1379	304	Mannapapumane	Karnataka	25.47	1.84	0.91	Salt	Dry	Successful	Successful	32.2	Adult
Ranixalidae	Indirana duboisi	IN9	13.2249	75.1379	304	Mannapapumane	Karnataka	3.43	1.69	0.36	Salt	Dry	Successful	Unsuccessful	35.6	Adult
Ranixalidae	Indirana cf duboisi	IN10	13.2278	75.1385	314	Mannapapumane	Karnataka	3	1.79	0.33	Salt	Dry	Successful	Unsuccessful	41.1	Adult
Ranixalidae	Indirana chiravasi	IN11	15.9605	73.997	710	Amboli	Maharashtra	10.33	1.36	0.22	Salt	Wet	Successful	Successful	31.5	Adult
Ranixalidae	Indirana chiravasi	IN12	15.9606	73.9972	710	Amboli	Maharashtra	4.47	1.8	0.23	Kit	Wet	Successful	Unsuccessful	31	Adult
Ranixalidae	Indirana chiravasi	IN13	15.9598	73.9974	710	Amboli	Maharashtra	6.67	0.869	0.147	Salt	Wet	Successful	Unsuccessful	30	Adult
Ranixalidae	Indirana chiravasi	IN14	15.9599	73.9974	710	Amboli	Maharashtra	4.2	1.57	0.48	Kit	Wet	Successful	Successful	42	Adult
Ranixalidae	Indirana sp	IN15	12.2299	75.6523	1059	Honey Valley	Karnataka	39.57	1.23	0.31	Salt	Wet	Successful	Unsuccessful	31.1	Adult
Ranixalidae	Indirana sp	IN16	12.2282	75.6545	1059	Honey Valley	Karnataka	9.9	1.39	0.2	Salt	Wet	Successful	Unsuccessful	32	Adult
Ranixalidae	Indirana cf duboisi	IN17	12.7132	75.6883	768.9	Kappegoodu, Bisle	Karnataka	22.16	1.81	1.18	Kit	Dry	Successful	Successful	19.8	Sub-adult
Ranixalidae	Indirana cf tysoni	IN18	13.2253	75.1808	823.5	Kurinjal, Kudremukh	Karnataka	37.77	1.78	0.98	Kit	Wet	Successful	Successful	NA	Sub-adult
Ranixalidae	Indirana cf tysoni	IN19	13.2253	75.1808	823.5	Kurinjal, Kudremukh	Karnataka	13.93	1.67	0.67	Kit	Dry	Successful	Successful	26.8	Adult
Ranixalidae	Indirana sp	IN20	9.59115	77.1675	800.9	Kumily	Kerala	10.03	1.4	0.62	Salt	Dry	Unsuccessful	NA	NA	Adult
Microhylidae	Microhyla ornata	MC1	13.1277	77.589	905	MAHE Bengaluru campus	Karnataka	2.03	2.16	0.31	Salt	Dry	Successful	Successful	NA	Adult
Microhylidae	Microhyla sp	MC2	13.1277	77.589	905	MAHE Bengaluru campus	Karnataka	1.5	1.8	0.23	Salt	Wet	Successful	Unsuccessful	NA	Adult
Microhylidae	Microhyla sp	MC3	13.1567	78.1646	732.1	Kamadhenahalli kere, Kolar	Karnataka	2.39	1.58	0.39	Kit	Dry	Successful	Unsuccessful	16.38	Adult
Microhylidae	Microhyla ornata	MC4	13.0339	77.552	895.6	JP Park, Bengaluru	Karnataka	7.05	1.84	0.97	Salt	Dry	Successful	Successful	20.41	Adult
Dicroglossidae	Minervarya agricola	MN1	13.1277	77.589	905	MAHE Bengaluru campus	Karnataka	1.9	1.55	0.31	Salt	Dry	Successful	Successful	NA	Adult
Dicroglossidae	Minervarya agricola	MN2	13.1277	77.589	905	MAHE Bengaluru campus	Karnataka	5.37	1.88	0.48	Salt	Wet	Successful	Successful	NA	Adult
Nyctibatrachidae	Nyctibatrachus kempholeyensis	NY1	12.2207	75.7363	918	Kadanga, Virajpet	Karnataka	3.8	2.25	0.76	Salt	Dry	Successful	Unsuccessful	18.3	Adult
Nyctibatrachidae	Nyctibatrachus kempholeyensis	NY2	12.2207	75.7363	918	Kadanga, Virajpet	Karnataka	3.37	1.79	0.45	Salt	Dry	Successful	Unsuccessful	19.5	Adult
Nyctibatrachidae	Nyctibatrachus kali	NY3	15.4345	74.2838	722	Castlerock	Karnataka	10.6	1.46	0.5	Salt	Dry	Successful	Unsuccessful	48.3	Adult
Nyctibatrachidae	Nyctibatrachus kali	NY4	15.4345	74.2838	722	Castlerock	Karnataka	11.3	1.38	0.36	Salt	Wet	Unsuccessful	NA	43.6	Adult
Nyctibatrachidae	Nyctibatrachus karnatakaensis	NY5	13.2278	75.1385	314	Mannapapumane	Karnataka	10.4	1.8	0.48	Salt	Dry	Successful	Successful	65	Adult
Nyctibatrachidae	Nyctibatrachus karnatakaensis	NY6	13.2278	75.1385	314	Mannapapumane	Karnataka	76	2.01	1.7	Salt	Dry	Successful	Successful	78	Adult
Nyctibatrachidae	Nyctibatrachus kempholeyensis	NY7	13.2249	75.1379	304	Mannapapumane	Karnataka	15.63	2.07	1.04	Salt	Dry	Successful	Unsuccessful	22.3	Adult
Nyctibatrachidae	Nyctibatrachus karnatakaensis	NY8	13.2249	75.1379	304	Mannapapumane	Karnataka	40.4	1.94	1.13	Salt	Dry	Successful	Successful	49	Adult
Nyctibatrachidae	Nyctibatrachus vrijeuni	NY9	11.5474	75.8282	46	Kurachund, Calicut	Kerala	7.53	1.49	0.36	Salt	Dry	Successful	Unsuccessful	35	Adult
Nyctibatrachidae	Nyctibatrachus vrijeuni	NY10	11.5474	75.8282	46	Kurachund, Calicut	Kerala	6.83	1.38	0.4	Salt	Dry	Successful	Successful	38	Adult
Nyctibatrachidae	Nyctibatrachus karnatakaensis	NY11	13.1978	75.1959	741.2	Bagavati	Karnataka	19.64	1.81	1.41	Kit	Wet	Successful	Successful	49.93	Adult
Nyctibatrachidae	Nyctibatrachus karnatakaensis	NY12	13.2253	75.1808	823.5	Kurinjal, Kudremukh	Karnataka	31.8	1.83	1.7	Kit	Wet	Successful	Successful	NA	Sub-adult
Nyctibatrachidae	Nyctibatrachus kempholeyensis	NY13	12.5063	75.6734	994	Kalur	Karnataka	8.88	1.8	1.11	Kit	Dry	Successful	Successful	23.6	Adult
Nyctibatrachidae	Nyctibatrachus kempholeyensis	NY14	12.5063	75.6734	994	Kalur	Karnataka	12.78	1.5	0.35	Kit	Dry	Successful	Successful	26.98	Adult
Nyctibatrachidae	Nyctibatrachus kempholeyensis	NY15	12.5063	75.6734	994	Kalur	Karnataka	4.47	1.98	0.23	Kit	Dry	Unsuccessful	NA	20.63	Adult
Nyctibatrachidae	Nyctibatrachus kempholeyensis	NY16	12.5063	75.6734	994	Kalur	Karnataka	3.22	1.67	0.43	Kit	Dry	Successful	Successful	25.85	Adult
Nyctibatrachidae	Nyctibatrachus kempholeyensis	NY17	12.5063	75.6734	994	Kalur	Karnataka	6.48	1.79	0.48	Kit	Dry	Successful	Successful	20.5	Adult
Nyctibatrachidae	Nyctibatrachus kempholeyensis	NY18	12.5063	75.6734	994	Kalur	Karnataka	9.08	1.69	0.98	Kit	Wet	Successful	Successful	21	Adult
Nyctibatrachidae	Nyctibatrachus kempholeyensis	NY19	12.5063	75.6734	994	Kalur	Karnataka	1.97	1.84	0.18	Kit	Wet	Successful	Successful	22.1	Adult
Nyctibatrachidae	Nyctibatrachus kempholeyensis	NY20	12.5063	75.6734	994	Kalur	Karnataka	15.89	1.84	1.21	Kit	Wet	Successful	Successful	13.1	Sub-adult
Nyctibatrachidae	Nyctibatrachus shiradi	NY21	13.1978	75.1959	741.2	Bagavati	Karnataka	61.12	1.85	1.6	Kit	Dry	Successful	Successful	32.06	Adult
Nyctibatrachidae	Nyctibatrachus shiradi	NY22	13.1978	75.1959	741.2	Bagavati	Karnataka	53.98	1.75	1.01	Kit	Dry	Successful	Successful	41.42	Adult
Nyctibatrachidae	Nyctibatrachus shiradi	NY23	13.1978	75.1959	741.2	Bagavati	Karnataka	11.28	1.73	0.51	Kit	Dry	Successful	Successful	35.9	Adult
Nyctibatrachidae	Nyctibatrachus shiradi	NY24	13.1978	75.1959	741.2	Bagavati	Karnataka	15.25	1.89	0.37	Kit	Dry	Successful	Successful	43.55	Adult
Nyctibatrachidae	Nyctibatrachus shiradi	NY25	13.1978	75.1959	741.2	Bagavati	Karnataka	51.67	1.75	0.97	Kit	Dry	Successful	Successful	32.4	Adult
Nyctibatrachidae	Nyctibatrachus shiradi	NY26	13.2253	75.1808	823.5	Kurinjal, Kudremukh	Karnataka	41.74	1.83	1.36	Kit	Dry	Successful	Successful	NA	Sub-adult
Nyctibatrachidae	Nyctibatrachus sp	NY27	8.63004	77.1264	160.75	Peppara	Kerala	4.73	1.33	0.43	Kit	Wet	Unsuccessful	NA	NA	Adult
Nyctibatrachidae	Nyctibatrachus sp	NY28	13.2253	75.1808	823.5	Kurinjal, Kudremukh	Karnataka	52.59	1.83	1.53	Kit	Wet	Successful	Successful	NA	Sub-adult
Bufonidae	Pedostibes tuberculosus	PE1	12.2299	75.6523	1059	Honey Valley	Karnataka	6.1	1.58	0.67	Kit	Wet	Successful	Successful	40.5	Adult
Bufonidae	Pedostibes tuberculosus	PE2	12.2299	75.6523	1059	Honey Valley	Karnataka	37.5	1.31	0.47	Salt	Wet	Unsuccessful	NA	39.8	Adult
Bufonidae	Pedostibes tuberculosus	PE3	12.5063	75.6734	994	Kalur	Karnataka	10.93	1.46	0.45	Salt	Wet	Successful	Successful	35.8	Adult
Bufonidae	Pedostibes tuberculosus	PE4	12.5063	75.6734	994	Kalur	Karnataka	20.23	1.75	0.83	Salt	Wet	Successful	Successful	38.5	Adult
Bufonidae	Pedostibes tuberculosus	PE5	12.5063	75.6734	994	Kalur	Karnataka	7.23	1.66	0.31	Kit	Wet	Successful	Successful	NA	Adult
Bufonidae	Pedostibes tuberculosus	PE6	12.5063	75.6734	994	Kalur	Karnataka	2.73	1.43	0.3	Salt	Wet	Successful	Successful	38.2	Adult
Bufonidae	Pedostibes tuberculosus	PE7	12.5063	75.6734	994	Kalur	Karnataka	11.77	1.72	0.72	Salt	Wet	Successful	Successful	33.3	Adult
Bufonidae	Pedostibes tuberculosus	PE8	12.5063	75.6734	994	Kalur	Karnataka	3.43	1.86	0.29	Kit	Wet	Unsuccessful	NA	42.2	Adult
Bufonidae	Pedostibes tuberculosus	PE9	12.5063	75.6734	994	Kalur	Karnataka	3.77	1.79	0.32	Kit	Wet	Unsuccessful	NA	38.2	Adult
Bufonidae	Pedostibes tuberculosus	PE10	12.5063	75.6734	994	Kalur	Karnataka	4.37	1.73	0.29	Kit	Wet	Unsuccessful	NA	40.4	Adult
Bufonidae	Pedostibes tuberculosus	PE11	12.5063	75.6734	994	Kalur	Karnataka	3.34	2.02	0.11	Kit	Wet	Unsuccessful	NA	42.3	Adult
Bufonidae	Pedostibes tuberculosus	PE12	12.2299	75.6523	1059	Honey Valley	Karnataka	7.492	1.89	0.133	Kit	Dry	Successful	Successful	37.03	Adult
Bufonidae	Pedostibes tuberculosus	PE13	12.2299	75.6523	1059	Honey Valley	Karnataka	28.3	1.37	0.47	Salt	Wet	Successful	Successful	35.5	Adult
Bufonidae	Pedostibes tuberculosus	PE14	12.2299	75.6523	1059	Honey Valley	Karnataka	3.6	2.11	0.34	Kit	Dry	Successful	Successful	43.8	Adult
Bufonidae	Pedostibes tuberculosus	PE15	12.2299	75.6523	1059	Honey Valley	Karnataka	28.17	1.42	0.45	Salt	Wet	Successful	Successful	37.2	Adult
Bufonidae	Pedostibes tuberculosus	PE16	12.2299	75.6523	1059	Honey Valley	Karnataka	33.73	1.32	0.49	Salt	Wet	Successful	Successful	35.7	Adult
Bufonidae	Pedostibes tuberculosus	PE17	12.2299	75.6523	1059	Honey Valley	Karnataka	52.63	1.36	0.56	Salt	Wet	Successful	Successful	40.4	Adult
Bufonidae	Pedostibes tuberculosus	PE18	12.2299	75.6523	1059	Honey Valley	Karnataka	29.6	1.95	0.43	Kit	Dry	Successful	NA	38	Adult
Bufonidae	Pedostibes tuberculosus	PE19	12.2299	75.6523	1059	Girithundu	Karnataka	12.53	1.5	0.69	Kit	Dry	Successful	NA	37.8	Adult
Bufonidae	Pedostibes tuberculosus	PE20	12.2299	75.6523	994	Kalur	Karnataka	9.03	1.75	1	Salt	Dry	Successful	Successful	38.19	Adult
Bufonidae	Pedostibes tuberculosus	PE21	13.1978	75.1959	741.2	Bagavati	Karnataka	15.3	1.8	1.04	Salt	Dry	Unsuccessful	NA	40.94	Adult
Bufonidae	Pedostibes tuberculosus	PE22	13.1978	75.1959	741.2	Bagavati	Karnataka	7.48	1.85	1.07	Salt	Dry	Successful	Successful	37.22	Adult
